# Supplementary material for: Insights into Accelerated MRI Protocols for Pediatric Brain Assessment in Emergency Cases
Source: Diagnostics (Basel). 2026 Feb 26;16(5):681. doi: 10.3390/diagnostics16050681 (PMC12984488; doi:10.3390/diagnostics16050681)
Supplement: Supplementary file 1 [file diagnostics-16-00681-s001.zip]

Archive with 1 entries (1 files):
- diagnostics-4116585-supplementary.pdf
